# Supplementary material for: Comparative Morphological, Physiological, and Transcriptomic Analyses of Diploid and Tetraploid Wucai (Brassica campestris L.)
Source: Plants (Basel). 2024 Aug 22;13(16):2341. doi: 10.3390/plants13162341 (PMC11359193; doi:10.3390/plants13162341)
Supplement: Supplementary file 1 [file plants-13-02341-s001.zip]

Archive with 1 entries (1 files):
- plants-3097681-supplementary.pdf
